# Supplementary material for: Pharmacokinetics and bioequivalence of two imidocarb formulations in cattle after subcutaneous injection
Source: PLoS One. 2022 Jun 24;17(6):e0270130. doi: 10.1371/journal.pone.0270130 (PMC9231748; doi:10.1371/journal.pone.0270130)
Supplement: S1 Data — (XLSX) [file pone.0270130.s001.xlsx]

## Sheet: Sheet1
试验分组	Time	animal ID												group	time
	h	1	2	3	4	5	6	7	8	9	10	11	12		h	13	14	15	16	17	18	19	20	21	22	23	24	AVG	SD
试验组	0.1667	158	210	171	210	269	182	209	205	188	215	246	171	test group	0.1667	115	218	220	174	191	212	128	210	160	186	214	172	185.367	51.1582
	0.5	753	693	684	867	771	936	660	762	633	846	942	813		0.5	981	912	813	606	795	762	861	780	816	723	900	786	763.82	186.4
	1	1260	1540	1360	1620	1540	1240	1230	1660	1110	1300	1030	1430		1	1120	1140	1550	1380	1360	1580	1440	1910	1700	1930	1500	1790	1388.84	377.187
	2	2550	2530	2190	2210	2100	2180	2300	2010	2190	2440	1950	2110		2	2070	1930	1930	2470	2870	2680	2870	2210	2070	1830	2140	2250	2163.28	529.846
	4	1550	1030	1200	1040	1330	1550	1030	570	690	980	710	810		4	800	1330	1140	1140	1160	2080	1090	1650	1770	1150	1180	1560	1141.76	429.176
	6	816	726	798	972	966	924	654	618	762	708	396	558		6	672	852	630	684	510	852	978	1014	900	732	432	786	717.84	223.796
	8	924	1084	832	500	672	564	440	704	752	468	556	380		8	504	888	500	476	552	472	652	540	720	548	600	388	588.96	212.995
	10	432	262	292	294	432	290	368	276	300	274	396	240		10	226	242	248	382	260	420	372	502	324	282	280	290	307.76	95.6196
	12	242	198	200	256	236	363	226	233	223	280	106	153		12	274	230	167	78	238	339	299	386	370	152	193	316	230.8	90.4516
	24	99.2	66.4	63.6	115.2	111.2	76.8	76.4	120.8	59.2	90	57.2	47.6		24	88	73.6	54.8	53.2	70	82	87.6	94.8	71.2	39.6	62.8	90.4	75.024	23.5361
	36	33.8	28.4	31.4	40.8	58	29.4	33.2	45.8	25.8	34.4	35.2	25.2		36	27.4	36.4	39.2	21.8	29.4	29.2	41.6	24.4	24	22.2	34.4	35.2	32.904	8.16968
	48	30.2	25.6	23.8	28	25.2	41.2	29.4	35	20.8	30.6	28.6	19		48	10.6	25.4	9.6	22.6	15.2	15.2	25.4	28	13.8	14.4	15.2	26.4	24.288	9.17752
	72	19.4	14.8	18.2	20.6	26.4	17.2	14.6	20	10	19.6	15.4	12.4		72	9.4	17.8	11.6	19.8	18.8	13.6	22.2	29	16.6	12.4	23.8	14.2	19.592	11.9396
	96	12.4	15.4	5.8	11.2	9.6	8.4	15.4	14.3	13.2	11.4	9.3	6.3		96	6	12.8	6.6	12.6	12	8.3	14.8	13.8	13.4	11.2	9.6	6.9	14.268	17.2972
	Time	animal ID													time
	h	25	26	27	28	29	30	31	32	33	34	35	36		h	37	38	39	40	41	42	43	44	45	46	47	48	AVG	SD
参比组	0.1667	210	237	126	160	222	139	199	208	212	238	161	195	reference group	0.1667	169	159	217	205	169	149	163	172	195	186	210	220	180.847	48.349
	0.5	465	726	699	819	837	645	804	927	717	807	639	642		0.5	714	864	636	699	642	540	618	885	717	1062	786	618	700.34	194.602
	1	1550	1500	1350	1650	1430	1850	1540	1760	1220	1740	1170	1470		1	1540	1840	1340	1190	1340	1520	1650	1590	1790	1260	1700	1430	1456.84	363.572
	2	2220	2490	2750	2570	2210	2100	2330	1610	2380	2350	2180	2360		2	2010	2570	2200	2470	2730	2750	2130	2000	2110	1810	2520	1920	2190.88	540.995
	4	1390	1240	1370	1430	1830	1760	1080	980	1340	1250	1100	1430		4	1840	1750	1390	1510	1730	1430	1460	1460	1830	1560	1320	1450	1397.36	373.672
	6	1020	654	696	1128	708	1038	666	528	558	618	498	684		6	786	654	504	540	684	1128	1050	1056	1170	582	630	666	730.08	266.678
	8	468	704	452	700	828	780	772	596	536	848	448	848		8	624	752	632	452	484	812	432	672	592	400	752	340	597.28	198.305
	10	398	296	330	426	438	366	384	334	374	324	310	366		10	242	340	276	652	212	372	570	492	368	288	362	380	356.4	119.066
	12	199	288	232	263	312	236	210	224	203	185	120	191		12	313	195	166	346	329	386	461	388	285	178	253	290	250.6	94.4038
	24	75.2	73.6	106.4	157.6	125.6	94	98.4	76.8	86	112.4	88.8	98.8		24	73.2	80.4	47.2	62	77.2	75.2	104.4	94	58	56.4	73.2	94.8	84.544	26.7068
	36	32.2	30.2	34.8	47.6	43.8	31.6	39.4	35.4	31.4	37.6	29.6	29		36	32.8	34.6	21	27.4	28.8	35.2	48.4	35.8	24.8	25.4	30.6	31.6	33.4	6.53401
	48	26.6	28.4	26.4	25.8	32	34.2	29.4	27.4	24.4	29.8	25.6	23		48	19.2	19	15.6	19.2	18.8	29.6	29.2	26	19	18	20.4	20	25.4	6.85954
	72	16.8	16.6	14.8	18.2	21.6	14.4	13.4	15.8	16.6	24.6	14.8	17		72	37.4	17	16.4	17.2	15.4	19	30	22.2	17	14.2	15.4	17.8	20.624	11.9695
	96	14.2	12	12.6	12.6	11.4	14.5	20	15.6	11.6	7.8	10.7	9.3		96	14.2	11.8	11.7	12.5	9.6	14.1	20.2	15.9	11.8	7.6	11.5	8.4	15.904	16.982
